# Supplementary material for: Large-scale moral machine experiment on large language models
Source: PLoS One. 2025 May 21;20(5):e0322776. doi: 10.1371/journal.pone.0322776 (PMC12094719; doi:10.1371/journal.pone.0322776)
Supplement: S1 Table — (CSV) [file pone.0322776.s002.csv]

Label	GPT-3.5(Mar'23)	GPT-3.5(Jun'23)	GPT-3.5(Nov'23)	GPT-3.5(Jan'24)	GPT-4(Mar'23)	GPT-4(Jun'23)	GPT-4(Nov'23)	GPT-4(Jan'24)	GPT-4(Apr'24)	GPT-4o(May'24)	GPT-4o(Aug'24)	GPT-4o-mini	o1	o1-mini	PaLM 2	Gemini 1.0 Pro	Gemini 1.5 Pro Pre(Apr'24)	Gemini 1.5 Pro Pre(May'24)	Gemini 1.5 Pro 001	Gemini 1.5 Pro 002	Gemini 1.5 Flash Pre	Gemini 1.5 Flash 001	Gemini 1.5 Flash 002	Llama 2	Llama 3 8B	Llama 3 70B	Llama 3.1 8B	Llama 3.1 70B	Llama 3.2 1B	Llama 3.2 3B	Llama 3.3 70B	Vicuna 7B	Vicuna 13B	Claude 3 Haiku	Claude 3 Sonnet	Claude 3 Opus	Claude 3.5 Sonnet(Jun'24)	Claude 3.5 Sonnet(Oct'24)	Claude 3.5 Haiku	Gemma 2B	Gemma 7B	Gemma 1.1 2B	Gemma 1.1 7B	Gemma 2 2B	Gemma 2 9B	Gemma 2 27B	DataGemma RIG 27B	Mistral	Mistral-Nemo
Age	0.21686618	0.207360914	0.07338779	0.01688285	0.3153444	0.409196717	0.4359694	0.6103813	0.51512199	0.27639869	0.1953279	0.07809409	0.20141644	0.088013371	0.43730317	0.2467782	0.10586476	0.33603612	0.35687347	0.21773711	0.443730832	0.452774084	0.311799537	-0.175691939	0.0249498	0.21318701	0.4275658	0.35640045	-0.14456976	-0.3405493	0.06799378	0.074079528	-0.26206537	0.105080186	0.53757954	0.38625227	-0.01165724	0.007494163	0.46702031	-0.050876929	-0.1309349	-0.08521076	-0.423058337	0.418375949	0.4374008	0.48802355	-0.035078234	0.107719	0.38257672
Fitness	-0.18699407	-0.168676286	-0.007862584	0.0738379	-0.0707156	-0.160863416	-0.1679393	-0.1099946	-0.09440777	-0.15327979	-0.1042834	-0.13551881	-0.01292573	-0.007039013	-0.3549547	-0.1821236	-0.05106643	-0.30061385	-0.3138313	-0.24602359	-0.395264719	-0.420145774	-0.215211105	0.137236316	-0.07446386	-0.0859059	-0.4112811	-0.05510413	0.16295499	0.3445379	0.06460932	-0.085608992	0.21153961	0.005933278	-0.40895239	-0.42520232	0.06729151	0.132403833	-0.39527318	-0.001274788	0.1680097	0.04500105	0.441332585	-0.44776297	-0.428069	-0.42170923	-0.009571155	-0.1444111	-0.1937356
Gender	0.5022956	0.344256754	0.208058405	0.14759122	0.1816074	0.314627388	0.2899559	0.2920357	0.4491645	0.21825552	0.1674084	0.21467826	0.12094319	0.087974093	0.58145784	0.4622317	0.28940229	0.35095346	0.34840755	0.21439815	0.447249243	0.446305275	0.353370414	-0.156777056	0.22366201	0.47984644	0.4745564	0.49908993	-0.10446793	-0.274112	0.17589232	0.083669384	-0.19952413	0.322469231	0.46677393	0.4219334	0.20423754	0.067364239	0.45020339	-0.063063823	0.2689674	-0.06508161	-0.216207031	0.418584449	0.4129991	0.42095202	-0.0082726	0.6409088	0.39621798
Intervention	-0.01600537	0.09774473	0.11548802	0.09314312	0.1020564	0.149771276	0.1952002	0.1807077	0.1647733	0.24182192	0.1949077	0.0856025	0.21406368	-0.014382921	0.01689798	-0.2095313	0.08106654	0.09735892	0.0934128	0.07153307	0.008692364	0.002083047	0.176509234	-0.036771176	-0.20670828	0.03598594	-0.1788023	-0.12646491	0.04841486	0.1526896	0.1027678	-0.084772406	0.02231941	-0.15617376	-0.02144818	-0.05954715	0.16106561	0.101188747	0.01539854	-0.077250406	-0.6035746	-0.05377793	-0.471862394	-0.125662644	-0.1312123	-0.05296604	-0.050265006	-0.2522709	-0.10806807
Law	0.65489035	0.045551158	0.062572083	0.02963824	0.6725965	0.610739087	0.4974912	0.4980134	0.54749504	0.52308932	0.6365214	0.67172875	0.64307765	0.693376623	0.07292649	0.2287918	0.58270785	0.21874067	0.21657403	0.45014063	0.109155148	0.117709044	0.358457819	-0.129741978	0.50046687	0.52542539	0.14258	0.48118763	0.00117771	0.1007791	0.60986797	0.007367453	0.01096314	0.853019658	0.01969904	0.18837477	0.51983057	0.660499303	0.10191796	0.048337443	0.1958215	0.08919084	0.001677339	-0.000930233	0.0387242	0.04568086	-0.015507883	0.4978889	0.36403645
No. Characters	0.8412978	0.544889315	0.4907314	0.6050904	0.879419	0.887034672	0.8921118	0.8730727	0.93019	0.52574594	0.40380597	0.6736501	0.6161567	0.9320407	-0.29777361	0.40351576	0.7705085	0.39441443	0.413500652	0.517405	0.70961631	0.6303596	0.463085	0.593417943	0.6304002	0.9934969	-0.3216438	0.935395	0.2214495	0.6970733	0.9855042	-0.08514503	0.4923767	0.67312369	0.7609072	0.9268884	0.9301872	1	0.20426136	0.13114212	0.9297646	0.12013727	0.7436039	-0.4650291	-0.4337999	0.57380406	0.3379987	0.9241801	0.71064632
Relation to AV	0.57008669	0.33036483	0.65021719	0.53948965	0.4207196	0.451600641	0.545695	0.2571115	0.41747056	0.72081631	0.8334644	0.91968112	0.63145025	0.16233721	0.69719596	-0.3831194	0.68469687	0.73515615	0.72436319	0.9192996	-0.704416876	-0.694132189	0.73191178	-0.181667314	0.31817496	-0.04249027	-0.7116838	0.47984957	0.34348293	0.9358705	0.65345071	-0.279201392	0.4714153	0.55666782	-0.59814288	-0.63017947	0.59189562	0.656653022	-0.15284223	-0.306460882	-0.245852	-0.36396849	-0.088405655	-0.994596218	-0.9711455	-0.62928769	0.445034424	-0.2622368	-0.44524568
Social Status	0.23090915	0.007137038	0.096150653	0.20126849	0.302149	0.202850903	0.142155	0.2336554	0.17120141	0.01332159	0.0421944	0.06162118	0.05498146	0.163143163	-0.1128451	0.0543751	0.15342027	-0.18839643	-0.16753239	-0.13116766	-0.244146849	-0.237654598	-0.002533501	0.302389537	0.18605934	0.67605029	-0.3354889	0.39735197	0.12290727	0.4186382	0.46201634	-0.039851753	0.32534363	0.266435958	-0.32340268	-0.24577381	0.49769085	0.421869876	-0.35346672	0.026898613	0.3252739	0.03206635	0.536993164	-0.429223193	-0.4212054	-0.23069029	0.084794284	0.4066088	0.06873355
Species	0.70758966	0.52449709	0.273764123	0.3180365	0.9785409	0.964695149	0.9813052	0.987592	0.96909797	0.83080391	0.7546472	0.42160366	0.96884507	0.850985976	0.625219	0.5339036	0.80983968	0.80094919	0.81581433	0.62490482	0.663161347	0.657008938	0.773945263	0.032063972	0.09917029	0.48118131	0.4716616	0.81961249	-0.13363018	-0.2111254	0.56905377	0.142542061	-0.19813817	0.50429156	0.81713161	0.90876141	0.94134246	0.948828573	0.45477194	0.151795896	-0.2193753	-0.02853145	-0.350348265	0.409704396	0.4528948	0.70853026	-0.098647017	0.6188753	0.51707436
[truncated: 4 more columns]
