# Supplementary material for: Large-scale moral machine experiment on large language models
Source: PLoS One. 2025 May 21;20(5):e0322776. doi: 10.1371/journal.pone.0322776 (PMC12094719; doi:10.1371/journal.pone.0322776)
Supplement: S2 Table — Summary of all analyzed LLMs, including their characteristics and performance metrics. The ‘open-source’ column indicates model accessibility (yes/no), ‘Size’ shows the number of parameters in billions where available, ‘Date’ indicates the model version’s release date, ‘Distance’ shows the Euclidean distance between the model’s and human AMCE values across nine moral preference categories, and ‘valid response rate’ represents the proportion of valid responses in the evaluation scenarios. (CSV) [file pone.0322776.s003.csv]

Model	open-source	Size	Date	Distance	valid response rate
GPT-3.5(Mar'23)	no		2023/3/1	0.85494572	0.18438
GPT-3.5(Jun'23)	no		2023/6/13	0.722540709	0.94914
GPT-3.5(Nov'23)	no		2023/11/6	0.890731678	0.69126
GPT-3.5(Jan'24)	no		2024/1/25	0.796356007	0.9996
GPT-4(Mar'23)	no		2023/3/14	0.712499789	0.9925
GPT-4(Jun'23)	no		2023/6/13	0.754368181	0.9502
GPT-4(Nov'23)	no		2023/11/6	0.798153023	0.9681
GPT-4(Jan'24)	no		2024/1/25	0.63283686	0.9878
GPT-4(Apr'24)	no		2024/4/9	0.762261879	0.9977
GPT-4o(May'24)	no		2024/5/13	0.890816067	0.9801
GPT-4o(Aug'24)	no		2024/8/6	0.992706858	0.9957
GPT-4o-mini	no		2024/7/18	1.076327241	0.9997
o1	no		2024/9/12	0.862061004	0.9868
o1-mini	no		2024/9/12	0.710455351	0.9043
PaLM 2	no		2023/5/11	1.426408681	0.99978
Gemini 1.0 Pro	no		2024/2/15	0.874596553	1
Gemini 1.5 Pro Pre(Apr'24)	no		2024/4/9	0.852447467	0.8212
Gemini 1.5 Pro Pre(May'24)	no		2024/5/14	1.056148506	0.691
Gemini 1.5 Pro 001	no		2024/5/24	1.040383209	0.6847
Gemini 1.5 Pro 002	no		2024/9/24	1.088045616	0.8903
Gemini 1.5 Flash Pre	no		2024/5/14	1.216556026	1
Gemini 1.5 Flash 001	no		2024/5/24	1.214691183	1
Gemini 1.5 Flash 002	no		2024/9/24	0.915581296	0.9944
Llama 2	yes	7		1.077130309	0.79672
Llama 3 8B	yes	8		0.832351119	0.87202
Llama 3 70B	yes	70		0.747475868	0.9936
Llama 3.1 8B	yes	8		1.623361162	0.8981
Llama 3.1 70B	yes	70		0.739810513	1
Llama 3.2 1B	yes	1		1.181743499	1
Llama 3.2 3B	yes	3		1.518936199	0.8512
Llama 3.3 70B	yes	70		0.836412408	1
Vicuna 7B	yes	7		1.186786459	0.99856
Vicuna 13B	yes	13		1.256112863	0.99856
Claude 3 Haiku	no		2024/3/7	0.860460137	1
Claude 3 Sonnet	no		2024/2/29	1.249054804	0.6784
Claude 3 Opus	no		2024/2/29	1.243731513	0.6543
Claude 3.5 Sonnet(Jun'24)	no		2024/6/20	0.886340605	0.96162
Claude 3.5 Sonnet(Oct'24)	no		2024/10/22	0.95525255	0.9195
Claude 3.5 Haiku	no		2024/10/22	1.118416789	0.9113
Gemma 2B	yes	2		1.092312024	0.9249
Gemma 7B	yes	7		1.313730198	0.95832
Gemma 1.1 2B	yes	2		1.198959928	1
Gemma 1.1 7B	yes	7		1.549218369	0.99968
Gemma 2 2B	yes	2		1.921632462	0.9992
Gemma 2 9B	yes	9		1.869164429	0.96636
Gemma 2 27B	yes	27		1.190464866	0.9945
DataGemma RIG 27B	yes	27		1.109241152	0.9514
Mistral	yes	7		0.918883935	0.5505
Mistral-Nemo	yes	12		0.788861389	1
Command R+	yes	104		0.879894858	0.99966
Phi 3.5 mini	yes	3.8		1.556618343	0.8596
Phi 3.5 MoE	yes	60.8		0.938321653	0.96
